# Supplementary material for: Effects of Arbuscular Mycorrhization on Fruit Quality in Industrialized Tomato Production
Source: Int J Mol Sci. 2020 Sep 24;21(19):7029. doi: 10.3390/ijms21197029 (PMC7582891; doi:10.3390/ijms21197029)
Supplement: Supplementary file 1 [file ijms-21-07029-s001.zip]

Archive with 4 entries (4 files):
- Figure S2.pdf
- Table S1.xlsx
- Table S2.xlsx
- Figure S1.pdf
