# Supplementary material for: Effects of Arbuscular Mycorrhization on Fruit Quality in Industrialized Tomato Production
Source: Int J Mol Sci. 2020 Sep 24;21(19):7029. doi: 10.3390/ijms21197029 (PMC7582891; doi:10.3390/ijms21197029)
Supplement: Supplementary file 1 [file ijms-21-07029-s001.zip › Table S1.xlsx]

## Sheet: gr_AM_vs_gr_c.genes.significant
Supplemental Table 1a: DEGs in green fruits (cv. Picolino) between mycorrhized (+AM) and non-mycorrhized (-AM) plants according RNAseq analysis with means of FPKM values (n = 4), log2 fold change (FC) and adjusted p-value. Selected genes for validation via qPCR are highlighted in colour.
gene annotation	SolycNr.	FPKM_mean_-AM	FPKM_mean_+AM	log2 FC	adj. p-value
Non-specific lipid-transfer protein	Solyc01g090350.3	0.321962	278.245	9.75615	0.00220086
Dehydrin 1	Solyc02g084840.3	0.0813489	41.3282	8.99081	0.00330463
Reductase 1	Solyc09g015070.3	0.0449996	11.1668	7.95789	0.00379964
unknown	Solyc06g061110.2	0.0456492	7.25829	7.31356	0.00471501
malic enzyme	Solyc12g008430.2	0.0380444	5.03267	7.04946	0.0418028
unknown	Solyc07g064790.3	0.162286	21.1537	7.02884	0.0072905
unknown	Solyc05g016600.1	0.0564581	6.96372	6.9479	6.79975e-06
2S albumin seed storage protein	Solyc07g064210.2	0.137596	16.6565	6.92125	0.0072905
Glyoxalase/bleomycin resistance protein	Solyc06g075990.3	0.12873	14.7945	6.84738	0.013658
Growth regulator like protein	Solyc07g008290.3	0.0546822	5.91295	6.75635	0.00438891
Late embryogenesis abundant protein (LEA) 4	Solyc10g078780.2	0.0535123	5.6743	6.73156	0.013658
tonoplast intrinsic protein 3.1	Solyc06g072130.3	0.172638	15.6494	6.50347	0.031803
LEA	Solyc02g062770.2	0.127295	11.4225	6.49026	0.0298864
11-beta-hydroxysteroid dehydrogenase-like	Solyc06g064650.3	0.0402117	3.57579	6.47841	0.00597451
Non-specific lipid-transfer protein	Solyc02g087910.2	0.0977765	8.47818	6.43564	0.00289608
Group 3 LEA	Solyc09g008770.3	0.269215	18.7499	6.12247	0.0285551
Diacylglycerol O-acyltransferase	Solyc01g011430.3	0.0660134	4.49813	6.09006	0.0378226
Iron sulfur subunit of succinate dehydrogenase	Solyc04g055020.2	0.0257435	1.6255	5.98109	0.0334958
MADS-box transcription factor 1	Solyc04g078300.3	0.0193532	1.17266	5.92184	0.0197536
Anther protein	Solyc01g008940.2	0.0654914	3.87094	5.88601	0.0165855
unknown	Solyc06g069355.1	0.0441796	2.57195	5.868	0.00810188
unknown	Solyc12g098615.1	0.0597549	3.3759	5.8213	0.000738256
Alanine aminotransferase 2	Solyc01g007940.3	0.0512512	2.81871	5.78403	0.0409592
Xylanase inhibitor	Solyc01g080000.1	0.0371147	2.00231	5.75821	0.0106978
11-beta-hydroxysteroid dehydrogenase-like	Solyc07g052270.3	0.0321604	1.73184	5.75521	0.0111389
GDSL esterase/lipase	Solyc09g063060.3	0.0178873	0.938979	5.71658	0.00220086
GDSL esterase/lipase	Solyc11g043110.2	0.053799	2.82178	5.71372	0.000738256
unknown	Solyc05g005865.1	0.0564092	2.74529	5.60732	0.0490307
unknown	Solyc06g076420.1	0.03537	1.64875	5.54772	0.00939459
unknown	Solyc06g076310.1	0.147259	6.32675	5.43142	0.000390306
Transmembrane protein 34	Solyc07g042090.3	0.0164496	0.641089	5.28517	0.0117066
Glutamine synthetase	Solyc12g041870.2	0.0392294	1.51869	5.27924	0.0028755
Vicilin	Solyc02g085590.3	0.17701	6.86664	5.2785	0.0474253
BZIP transcription factor	Solyc10g080410.2	0.00721906	0.277921	5.26876	0.00271872
Remorin 2	Solyc10g017540.3	0.0409321	1.45992	5.15705	0.0174544
X-intrinsic protein 1.5 (aquaporin)	Solyc10g054790.2	0.0432912	1.53503	5.15249	0.0378179
Zinc finger transcription factor 50	Solyc07g053750.1	0.13925	4.94427	5.15187	0.033087
DNA topoisomerase	Solyc05g005350.2	0.0300235	0.993976	5.05211	0.00395962
O-methyltransferase	Solyc02g077530.2	0.0182236	0.550629	4.92062	0.0174544
Desiccation-related protein	Solyc05g053350.3	0.467489	13.9813	4.90254	0.0320974
unknown	Solyc09g091380.1	0.0568501	1.66257	4.8725	0.0072905
Endo-1 4-beta-xylanase	Solyc01g105500.3	0.0112206	0.315675	4.81985	0.0106978
Heat shock protein 70	Solyc01g099660.3	0.0213908	0.55474	4.69945	0.031803
unknowm	Solyc09g092690.3	0.00653345	0.167449	4.68031	0.0163112
Auxin-repressed protein	Solyc03g006360.3	0.0143621	0.361038	4.65163	0.0448801
Lactoylglutathione lyase family protein	Solyc01g088010.1	0.12989	3.24289	4.64185	0.0394326
unknown	Solyc11g043115.1	0.143621	3.49303	4.60545	0.0285551
Globulin-like protein	Solyc09g082360.3	0.0871111	2.01821	4.54009	0.00939459
Cytochrome P450	Solyc08g076250.2	0.0082248	0.190211	4.53517	0.0298864
Phospholipid diacylglycerol acyltransferase	Solyc11g066710.2	0.0168623	0.388469	4.53401	0.00379964
unknown	Solyc12g041875.1	0.0387982	0.89405	4.52749	0.0285551
unknown	Solyc11g011100.1	0.0549424	1.24255	4.5031	0.0291124
DNA topoisomerase	Solyc05g005360.2	0.0329654	0.71622	4.44391	0.019692
DNA topoisomerase	Solyc05g005370.2	0.0385911	0.828443	4.43077	0.0106978
Growth-regulating factor 4	Solyc03g082430.1	0.0223924	0.47799	4.41917	0.0365118
unknowm	Solyc04g064600.1	0.053506	1.14005	4.4172	0.0403199
unknowm	Solyc02g085960.1	0.0514869	1.0644	4.37198	0.0418028
unknowm	Solyc09g091870.1	0.026906	0.536455	4.32379	0.0135725
unknowm	Solyc08g082780.2	0.0656665	1.31072	4.32273	0.0298864
GDSL esterase/lipase	Solyc04g050570.3	0.0355365	0.704878	4.31874	0.00995587
Vicilin-like protein	Solyc09g082350.1	0.155374	3.05223	4.30302	0.0138301
Peptide transporter	Solyc03g113440.3	0.0136435	0.255797	4.23329	0.02947
PIN5	Solyc01g068410.3	0.0422099	0.765934	4.18585	0.0165855
Lipid transfer protein	Solyc02g086310.1	26.5955	482.886	4.18245	0.00605708
ERF13	Solyc04g080910.1	0.0496778	0.895762	4.18058	0.0291124
Oleosin Bn-V	Solyc06g069260.1	0.161817	2.71489	4.0764	0.0135725
unknown	Solyc01g068420.3	0.0236807	0.333918	3.82866	0.00605708
Glycosyltransferase-like protein	Solyc05g046110.3	0.0349099	0.44283	3.67432	0.0474253
Phosphatidylglycerol/-inositol transfer protein	Solyc10g081810.2	0.327065	3.98636	3.60562	0.02903
Zinc finger-homeodomain protein 1	Solyc02g067310.3	0.0734306	0.635485	3.11029	0.0172735
Non-histone chromosomal protein 6	Solyc01g100620.2	0.0710435	0.500265	2.82361	0.00605708
unknown	Solyc03g113510.2	0.740496	3.8135	2.36448	0.00330463
unknown	Solyc04g056380.3	0.799156	3.86872	2.27544	0.00605708
Transmembrane protein 205	Solyc06g065050.2	1.40921	5.01713	1.83203	0.0174544
ELF4-like protein	Solyc06g051680.1	1.10837	3.50928	1.66562	0.0207655
Class IV heat shock protein	Solyc01g102960.3	6.27581	14.3085	1.18851	0.0242389
Small heat shock protein	Solyc11g020330.1	5.32702	11.5747	1.12008	0.0249843
unknown	Solyc09g075600.2	9.37732	16.4506	0.810794	0.0063189
Universal stress protein	Solyc01g100370.3	47.3156	27.1839	-0.799543	0.0409592
ACC-Oxidase 5	Solyc07g026650.3	10.0875	4.424	-1.18935	0.0375224

## Sheet: r_AM_vs_r_c.genes.significant
Supplemental Table 1b: DEGs in red fruits (cv. Picolino) between mycorrhized (+AM) and non-mycorrhized (-AM) plants according RNAseq analysis with means of FPKM values (n = 4), log2 fold change (FC) and adjusted p-value.
gene annotation	SolycNr.	FPKM_mean_-AM	FPKM_mean_+AM	log2 FC	adj. p-value
unknown	Solyc07g047700.3	5.06729	9.50429	0.907365	5.71657e-10
Acidic endochitinase	Solyc02g082920.3	38.271	13.4693	-1.50658	0.00025278
Pathogenesis-related protein P2	Solyc01g097240.3	112.474	55.3387	-1.02323	0.000472441
Acyl-desaturase	Solyc11g008680.2	19.3654	34.1176	0.817035	0.000668082
unknown	Solyc04g005255.1	56.0749	83.8279	0.580076	0.00913896
unknown	Solyc09g009880.3	24.7068	33.8699	0.455096	0.0195605
WVD2-like 4	Solyc10g081730.2	11.3348	15.9192	0.490008	0.0203291
unknown	Solyc08g007320.3	11.724	16.3706	0.481642	0.0206292
Transmembrane 9 superfamily protein member 4	Solyc06g062590.3	70.103	97.2065	0.471578	0.0206825
Aldehyde dehydrogenase 1	Solyc02g086970.3	60.8256	95.335	0.648327	0.0253771
Urease accessory protein	Solyc02g070670.3	55.2623	75.9579	0.458906	0.0350941
unknown	Solyc08g081310.3	9.65594	13.8817	0.523698	0.036184
Malonyl CoA-acyl carrier protein transacylase	Solyc01g006980.3	17.5288	24.0343	0.455365	0.0372738
Aspartate aminotransferase	Solyc07g032740.3	95.3562	130.481	0.452447	0.0372738
Non-lysosomal glucosylceramidase	Solyc01g103230.3	9.70033	14.0436	0.533811	0.0394442
DNA mismatch repair protein MutS, type 2	Solyc02g078390.3	136.91	194.939	0.509793	0.0404342
Diphosphate--fructose-6-phosphate 1-phosphotransferase	Solyc04g082880.3	111.214	158.838	0.51422	0.0404342
Histidine decarboxylase	Solyc08g066260.3	67.1708	102.325	0.607247	0.0404342
Poly(U)-specific endoribonuclease-A	Solyc08g077510.3	33.9802	45.9421	0.435123	0.0404342
Shikimate dehydrogenase	Solyc10g038080.2	18.6386	29.6262	0.66858	0.0404342
Pyruvate decarboxylase	Solyc10g076510.2	335.828	468.153	0.479256	0.0404342
unknown	Solyc01g104685.1	266.317	355.37	0.416177	0.0438105
unknown	Solyc03g121010.3	6.55044	9.80066	0.581287	0.0438105
ABI3-interacting protein 2	Solyc04g008840.3	6.50681	8.98647	0.465803	0.0438105
β-D-glucosidase	Solyc04g015560.3	12.0768	16.8053	0.47668	0.0438105
Spermidine synthase	Solyc04g026030.3	24.1823	32.4687	0.4251	0.0438105
glucose-6-phosphate isomerase	Solyc04g076090.3	11.0401	15.4155	0.481634	0.0438105
Argininosuccinate synthase	Solyc05g012270.3	35.8489	48.8107	0.44527	0.0438105
Choline dehydrogenase	Solyc06g062600.3	24.8588	39.7624	0.677646	0.0438105
Yip1 domain containing protein	Solyc07g018210.3	11.6028	18.4081	0.665874	0.0438105
UDP-N-acetylmuramoyl-L-alanyl-D-glutamate-- 2, 6-diaminopimelate ligase	Solyc08g081170.3	14.7052	21.4189	0.54256	0.0438105
LUMINIDEPENDENS-like protein	Solyc09g074690.3	9.03741	12.5312	0.471549	0.0438105
Thioredoxin domain-containing protein 9	Solyc11g012730.2	20.5343	28.02	0.448422	0.0438105
Leucine-rich repeat receptor-like protein kinase	Solyc02g070910.2	8.82315	12.8774	0.545475	0.0447184
Pathogenesis-related protein-like	Solyc02g031950.3	277.247	444.788	0.681949	0.0448542
AAA-type ATPase family protein	Solyc06g071990.3	24.1536	34.6879	0.522194	0.0448542
unknown	Solyc11g045440.1	19.2739	31.3981	0.704031	0.0448542
tRNA-dihydrouridine synthase A	Solyc01g087320.3	5.41493	7.6528	0.499046	0.0457162
P58IPK	Solyc09g007630.3	7.95198	10.9376	0.45991	0.0457162
Hydroxyacylglutathione hydrolase 2	Solyc06g053310.3	84.3559	110.792	0.393293	0.0470392
Uncharacterized mitochondrial protein	Solyc10g048060.1	49.1427	77.4286	0.655891	0.0470392
FAD linked oxidase family protein	Solyc11g045390.2	8.83289	12.2102	0.467126	0.0470392
ABC-1 domain protein	Solyc08g074280.3	4.3117	5.85667	0.441824	0.0475991
Pectin acetylesterase	Solyc10g038130.2	8.22869	11.7557	0.514624	0.0475991
RNA-binding protein 25	Solyc05g005620.3	16.4486	23.3858	0.507674	0.0479476
Inositol 1 4 5-trisphosphate 5-phosphatase	Solyc08g007080.3	22.3271	34.0881	0.610472	0.0479476
Myb family transcription factor	Solyc09g072830.3	33.2487	44.4192	0.417887	0.0479476
KDEL-tailed cysteine endopeptidase	Solyc03g111730.3	35.5296	53.1645	0.581443	0.0482451
Ran protein 2b	Solyc01g104700.3	584.578	759.699	0.378033	0.0490835
Asparagine synthase	Solyc04g055200.3	23.11	31.0902	0.427939	0.0490835
Cell division protein ftsZ	Solyc09g009430.3	31.2259	42.822	0.45561	0.0490835
